# Supplementary material for: Hypoxic microenvironment as a crucial factor triggering events leading to rupture of intracranial aneurysm
Source: Sci Rep. 2023 Apr 4;13:5545. doi: 10.1038/s41598-023-32001-z (PMC10073088; doi:10.1038/s41598-023-32001-z)
Supplement: Supplementary file 3 — Supplementary Table S1. [file 41598_2023_32001_MOESM3_ESM.xlsx]

## Sheet: Sheet1
	Supplementary Table S1. The primer list used in quantitative RT-PCR analyses
	Gene name	Gene symbol	Accession number	Primer sequence (5'→3')		Location of primer	Amplicon length (base pair)
	Actin beta	Actb	NM_007393.5	Forward	ACGACCAGAGGCATACAGGGA	Exon 4	109
				Reverse	CCCTAAGGCCAACCGTGAAA	Exon 3
	Interleukin-6	Il6	NM_031168.2	Forward	GGTCTGTTGGGAGTGGTATCC	Exon 2	125
				Reverse	TTCCTCTCTGCAAGAGACTTCC	Exon 1-2
	Interleukin-1 beta	Il1b	NM_008361.4	Forward	AAAGGGAGCTCCTTAACATGC	Exon 7	121
				Reverse	CTTCCTGGGAAACAACAGTGG	Exon 7
	Cyclooxygenase-2	Ptgs2	NM_011198.5	Forward	AATGATGTGTACGGCTTCAGG	Exon 8	106
				Reverse	CTGTACAAGCAGTGGCAAAGG	Exon 8
	C-C motif chemokine ligand 2	Ccl2	NM_011333.3	Forward	GCACAGACCTCTCTCTTGAGC	Exon 3	131
				Reverse	ACCTGCTGCTACTCATTCACC	Exon 2
	Nitric oxide synthase 2	Nos2	NM_010927.4	Forward	GCAGTGCATACCACTTCAACC	Exon 10	117
				Reverse	CTGATGGTCAAGATCCAGAGG	Exon 9
	Vascular endothelial growth factor exon 1	Vegf exon 1	NM_001287056.1	Forward	AAAGCAGGTCAGTCACTTTGC	Exon 1	159
				Reverse	TCACTCCCTCAAATCACTTCG	Exon 1
	Vascular endothelial growth factor exon 4-6	Vegf exon 4-6	NM_001287056.1	Forward	GGATTTCTTGCGCTTTCG	Exon 6	123
				Reverse	GGAGAGATGAGCTTCCTACAGC	Exon 4
	Vascular endothelial growth factor exon 7-8	Vegf exon 7-8	NM_001287056.1	Forward	TCACATCTGCAAGTACGTTCG	Exon 7-8	136
				Reverse	ACTGTGAGCCTTGTTCAGAGC	Exon 7
	Amphiregulin	Areg	NM_009704.4	Forward	ACCTCTCTTCCCACAGAAAGC	Exon 2	120
				Reverse	CTTAGGCTCAGGCCATTATGC	Exon 1-2
	Angiopoietin-1	Angpt1	NM_009640.4	Forward	ACAACAACCACCACAATCACC	Exon 9	143
				Reverse	GGTATGTGCCGACATTACAGG	Exon 9
	Angiopoietin-2	Angpt2	NM_007426.4	Forward	CAGTCTCTGAAGGTGGTTTGC	Exon 5	110
				Reverse	CAGCATGACCTAATGGAGACC	Exon 4
	Angiopoietin-4	Angpt4	NM_009641.2	Forward	TTGGTGGACAGTGAGTTCTCC	Exon 3	107
				Reverse	AACCAGACCAAAGCTCAGACC	Exon 2
	Calponin 1	Cnn1	NM_009922.4	Forward	ACAGCTCAACTCAGTGCTTCC	Exon 7	143
				Reverse	GCCTATAGGGTTACGGTTTGG	Exon 7
	Delta like canonical Notch ligand 4	Dll4	NM_019454.3	Forward	TAATGTCCGAAGTGGTCATCG	Exon 4	139
				Reverse	GTAAGATTTGGCGAACAGACG	Exon 4
	Epidermal growth factor	Egf	NM_010113.4	Forward	GGATGGAGGTTAATCCTGACC	Exon 5	124
				Reverse	GGCACAGTTTGTCTTCAATGG	Exon 4-5
	Endoglin	Eng	NM_007932.2	Forward	CCAGAGGGAGCTCTACAAAGG	Exon 7	120
				Reverse	AGATCTTTCCAGGAAGCAAGG	Exon 7
	Collagen, type XVIII, alpha 1	Col18a1	NM_001109991.2	Forward	AGGACGATGTAGCTGTTGTGG	Exon 41	105
				Reverse	ATGGCGAACTGAAACTACTGG	Exon 41
	Fibroblast growth factor 7	Fgf7	NM_008008.4	Forward	CAGTACAGGCATGTTCCAAGC	Exon 4	131
				Reverse	CGATGAGCAGTGTTTGAAAGC	Exon 4
	Hepatocyte growth factor	Hgf	NM_001289458.1	Forward	CTTTCTGGCAAGAACTTGTGC	Exon 7	177
				Reverse	CACAAGCAATCCAGAGGTACG	Exon 6
	Insulin-like growth factor binding protein 1	Igfbp1	NM_008341.4	Forward	CAGCTTTGGTTACACAATCAGC	Exon 4	128
				Reverse	GAAGCTTTCAGTGGGTTAGGG	Exon 4
	Insulin-like growth factor binding protein 2	Igfbp2	NM_008342.3	Forward	TGCTGTTCATTGACCTTCTCC	Exon 2	163
				Reverse	AGGTTGCAGACAGTGATGACG	Exon 1-2
	Insulin-like growth factor binding protein 3	Igfbp3	NM_008343.2	Forward	AGAAGTTCTGGGTGTCTGTGC	Exon 2	117
				Reverse	ATTCCAAGTTCCATCCACTCC	Exon 2
	Cellular communication network factor 3	Ccn3	NM_010930.5	Forward	GTTCGGCTCAAACTTCTCTCC	Exon 3	152
				Reverse	CTGAGATGAGACCCTGTGACC	Exon 2
	Platelet derived growth factor, alpha	Pdgfa	NM_008808.4	Forward	ACTTCTCTTCCTGCGAATGG	Exon 3	158
				Reverse	GAAGTCAGATCCACAGCATCC	Exon 2
	Platelet derived growth factor, B polypeptide	Pdgfb	NM_011057.5	Forward	GGCAAGTTGGCCATATTTAGG	Exon 7	112
				Reverse	TATATTCCACTCCAGCCAAGC	Exon 7
	Serine (or cysteine) peptidase inhibitor, clade E, member 1	Serpine1	NM_008871.2	Forward	TGTCCACTGCTCACATACAGC	Exon 9	139
				Reverse	GGCATTCAGAAGCAGAGAGG	Exon 9
	Serine (or cysteine) peptidase inhibitor, clade F, member 1	Serpinf1	NM_011340.3	Forward	TAGTCTAGCGGGAAGGTGAGG	Exon 8	135
				Reverse	CAGCAAGATTACTGGCAAACC	Exon 8
	Thrombospondin 2	Thbs2	NM_011581.3	Forward	ATGTATGGGCAGTTGTCTTGG	Exon 17	174
				Reverse	TGACCAGAGAGATACGGATGG	Exon 16
	Actin beta	ACTB	NM_001101.5	Forward	CATACTCCTGCTTGCTGATCC	Exon 6	152
				Reverse	GATGCAGAAGGAGATCACTGC	Exon 5
	Cyclooxygenase-2	PTGS2	NM_000963.4	Forward	AACATTCCTACCACCAGCAACC	Exon 8-9	176
				Reverse	ACACCCTCTATCACTGGCATCC	Exon 8
	Tumor Necrosis Factor	TNF	NM_000594.4	Forward	TCAGCAATGAGTGACAGTTGG	Exon 4	124
				Reverse	ATAGGCTGTTCCCATGTAGCC	Exon 4
	Interleukin-6	IL6	NM_000600.5	Forward	CATTTGTGGTTGGGTCAGG	Exon 5	112
				Reverse	AGTGAGGAACAAGCCAGAGC	Exon 4
	Interleukin-1 beta	IL1B	NM_000576.3	Forward	ATTCAGCACAGGACTCTCTGG	Exon 7	172
				Reverse	CAAGCTGGAATTTGAGTCTGC	Exon 7
	C-C motif chemokine ligand 2	CCL2	NM_002982.4	Forward	AGCTTCTTTGGGACACTTGC	Exon 2	153
				Reverse	ATAGCAGCCACCTTCATTCC	Exon 1
	Nitric oxide synthase 2	NOS2	NM_000625.4	Forward	GACCTGATGTTGCCATTGTTGG	Exon 7-8	191
				Reverse	TACCAACTGACGGGAGATGAGC	Exon 6
