# Supplementary material for: Hypoxic microenvironment as a crucial factor triggering events leading to rupture of intracranial aneurysm
Source: Sci Rep. 2023 Apr 4;13:5545. doi: 10.1038/s41598-023-32001-z (PMC10073088; doi:10.1038/s41598-023-32001-z)
Supplement: Supplementary file 4 — Supplementary Table S2. [file 41598_2023_32001_MOESM4_ESM.xlsx]

## Sheet: Sheet1
	Supplementary Table S2. The results of quantitative RT-PCR analyses
	Figure	Gene symbol	Slope	Y intercept	PCR efficiency
	Figure 4A left panel	Vegf exon 1	-3.356	33.87	1.986
	(5% oxygen-loaded RAW264.7 cells)	Vegf exon 4-6	-1.929	34.96	3.299
		Vegf exon 7-8	-3.053	31.89	2.126
		Actb	-3.263	17.98	2.025
	Figure 4A center panel	Vegf exon 1	-2.888	30.68	2.219
	(0.5% oxygen-loaded RAW264.7 cells)	Vegf exon 4-6	-2.079	32.26	3.027
		Vegf exon 7-8	-2.801	28.64	2.275
		Actb	-3	17.02	2.154
	Figure 4A right panel	Vegf exon 1	-1.374	22.85	5.345
	(0.5% oxygen-loaded NIH3T3 cells)	Vegf exon 4-6	0.712	21.88	0.0394
		Vegf exon 7-8	-0.541	21.78	70.43
		Actb	-3.324	21.13	1.999
	Figure 4C	Areg	-3.237	32.95	2.036
	(0.5% oxygen-loaded RAW264.7 cells)	Angpt1	3.18e-15	35	0
		Angpt2	0	0	0
		Angpt4	3.18e-15	35	0
		Cnn1	-0.543	32.15	69.65
		Dll4	0	0	0
		Egf	0	0	0
		Eng	0	0	0
		Col18a1	-3.759	34.83	1.845
		Fgf7	-1.183	35.39	7.006
		Hgf	-2.752	33.16	2.309
		Igfbp1	0	0	0
		Igfbp2	-0.853	33.85	14.86
		Igfbp3	3.18e-15	35	0
		Ccn3	3.18e-15	35	0
		Pdgfa	-3.16	29.84	2.072
		Pdgfb	-3.234	27.23	2.038
		Serpine1	-3.175	29.77	2.065
		Serpinf1	-3.182	31.73	2.062
		Thbs2	3.18e-15	35	0
		Actb	-3.381	21.02	1.976
	Figure 4D left panel	Ptgs2	-2.93	22.5	2.194
	(0.5% oxygen-loaded RAW264.7 cells)	Il6	-2.97	32.18	2.171
		Il1b	-2.837	33.08	2.252
		Ccl2	-3.427	27.84	1.958
		Nos2	-2.829	24.05	2.257
		Actb	-3.216	17.56	2.046
	Figure 4D center panel	Ptgs2	-3.149	27.12	2.078
	(0.5% oxygen-loaded NIH3T3 cells)	Il6	-3.533	37.4	1.919
		Il1b	0.543	35.48	0.0143
		Ccl2	-3.555	27.72	1.911
		Nos2	-0.513	37.42	3485000
		Actb	-3.324	21.13	1.999
	Figure 4D right panel	PTGS2	-2.888	27.82	2.219
	(0.5% oxygen-loaded U937 cells)	TNF	-2.873	33.21	2.229
		IL1B	-2.656	31.77	2.38
		IL6	-1.895	35.1	3.37
		CCL2	-2.653	31.57	2.382
		NOS2	-3.053	28.78	2.126
		ACTB	-2.905	17.34	2.209
